# Supplementary material for: Comprehensive Landscape of Ovarian Cancer Immune Microenvironment Based on Integrated Multi-Omics Analysis
Source: Front Oncol. 2021 Jun 17;11:685065. doi: 10.3389/fonc.2021.685065 (PMC8247482; doi:10.3389/fonc.2021.685065)
Supplement: Supplementary file 2 [file Table_1.xlsx]

## Sheet: Supplementary Material-Table S3
Table S3: PH hypothesis test p-value of IRGs
Gene	rho	chisq	p
AZGP1	0.00494847	0.00667138	0.934902
B2M	0.00224473	0.00104345	0.974231
CALR	-0.105506	3.34491	0.0674133
CANX	0.0886095	1.62561	0.202311
CD1D	-0.0728252	1.22587	0.268212
CD4	-0.0762688	1.54779	0.213463
CD8A	0.00832037	0.0184567	0.891936
CD8B	0.0634897	0.822702	0.364391
CD74	0.0872855	1.80818	0.178726
CREB1	0.0299478	0.228052	0.632972
CTSB	0.136334	3.8026	0.051173
CTSS	-0.096677	2.2956	0.129741
FCER1G	-0.087306	2.026	0.154627
FCGRT	-0.0594152	0.57489	0.448322
PDIA3	-0.0301715	0.227036	0.633731
HFE	-0.0633259	0.900008	0.34278
HLA-A	-0.0320431	0.244633	0.620879
HLA-B	0.0168999	0.0668765	0.79594
HLA-C	-0.0108121	0.0287556	0.865345
HLA-DMA	0.0630911	0.759419	0.383511
HLA-DMB	0.0608167	0.637057	0.424778
HLA-DOA	0.0407189	0.350891	0.553609
HLA-DOB	0.0507254	0.696249	0.404047
HLA-DPA1	-0.000400447	3.1351e-05	0.995533
HLA-DPB1	0.0114002	0.0277769	0.867634
HLA-DQA1	0.0480652	0.446363	0.504067
HLA-DQA2	0.0630409	0.687667	0.406959
HLA-DQB1	0.0633921	0.896657	0.34368
HLA-DRA	0.0417417	0.371909	0.541965
HLA-DRB1	0.0236267	0.128632	0.719855
HLA-DRB5	0.0599282	0.940456	0.332161
HLA-E	0.0147137	0.046281	0.829666
HLA-F	0.00719965	0.0108765	0.916939
HLA-G	0.0297863	0.189701	0.663166
MR1	0.0261051	0.124048	0.724684
HSPA1A	-0.0782272	1.53368	0.21556
HSPA1B	-0.00207359	0.00105709	0.974063
HSPA1L	0.0376787	0.49726	0.480706
HSPA2	0.0594306	0.671261	0.412612
HSPA4	-0.0216206	0.117371	0.731903
HSPA5	0.011702	0.0303618	0.861672
HSPA6	0.00647151	0.00951224	0.922305
HSPA8	0.106444	2.33409	0.126569
HSP90AA1	-0.00589872	0.00634747	0.936499
HSP90AB1	0.0781442	1.42048	0.233325
ICAM1	-0.0123243	0.0404172	0.840667
CIITA	0.110558	2.53182	0.111572
MICA	0.0763888	1.39788	0.237079
MICB	0.00261201	0.00187995	0.965416
NFYA	-0.000266247	1.81449e-05	0.996601
NFYB	-0.125455	3.10192	0.0782
NFYC	-0.0237876	0.146421	0.70198
LGMN	-0.157048	6.38053	0.0115379
PSMB8	0.0486071	0.428221	0.512863
PSMC1	0.01434	0.0353575	0.850848
PSMC2	-0.0495589	0.607794	0.435619
PSMC3	-0.0466729	0.555532	0.456066
PSMC4	-0.0747094	1.16465	0.280503
PSMC5	0.00807961	0.0134017	0.907838
PSMC6	0.113427	2.47473	0.115689
PSMD1	-0.0796126	1.70038	0.192239
PSMD2	-0.00192486	0.000894275	0.976143
PSMD3	0.0164719	0.0139948	0.90583
PSMD4	-0.0238672	0.155968	0.692896
PSMD5	0.078942	1.51933	0.217721
PSMD7	0.0548616	0.700164	0.402728
PSMD8	-0.00699726	0.0112799	0.915418
PSMD10	0.0379875	0.346123	0.556316
PSMD11	-0.0901014	1.88558	0.169701
PSMD13	-0.0699977	1.04765	0.306049
PSME1	5.23465e-05	6.63374e-07	0.99935
PSME2	-0.0167427	0.0642822	0.799851
RELB	-0.00724984	0.0124984	0.910985
RFX5	0.0286538	0.192058	0.66121
RFXAP	0.0146008	0.03976	0.84195
TAP1	0.0427988	0.339956	0.559854
TAP2	0.018814	0.0655438	0.797939
TAPBP	0.0422419	0.364025	0.546279
THBS1	-0.0264203	0.218219	0.6404
AP3B1	0.0218922	0.120777	0.728193
RFXANK	0.0342954	0.259956	0.61015
PSMD6	0.0494032	0.530531	0.466384
PSME3	-0.00781168	0.0107193	0.917539
PSMD14	-0.0518811	0.658661	0.417033
IFI30	-0.0921666	2.23787	0.134666
PROCR	-0.0424503	0.297088	0.585714
ADRM1	-0.0797656	1.73039	0.188361
TRPC4AP	-0.0400177	0.339718	0.559992
CD209	0.000584179	6.4783e-05	0.993578
UBXN1	0.0791238	1.43079	0.231635
ERAP1	0.0466583	0.505273	0.477192
TAPBPL	0.0670361	1.07619	0.299552
ERAP2	0.107924	2.25403	0.133267
ULBP3	0.00266768	0.00126232	0.971658
UBR1	-0.00950897	0.0209898	0.884807
PDIA2	-0.0307253	0.26423	0.607229
HAMP	-0.0407266	0.300212	0.583749
PI3	0.0248858	0.10728	0.743262
CXCL14	0.0379053	0.325828	0.568126
CXCL16	0.0551876	0.682869	0.408601
SLPI	-0.0335236	0.109772	0.740404
CXCL10	-0.0254845	0.180739	0.670739
CXCL9	0.0334363	0.2923	0.588751
CXCL5	0.0312822	0.228348	0.632751
CXCL11	-0.0798951	2.52114	0.112329
CXCL6	0.0427169	0.48299	0.487071
CXCL1	0.0958255	1.77158	0.183187
CXCL12	-0.0167983	0.06923	0.792461
CXCL13	0.0209341	0.132571	0.715781
CXCL2	0.0686851	1.21625	0.270098
XCL1	-0.117877	3.87879	0.0488998
CXCL3	0.0649243	1.08883	0.296731
CCL13	0.0560283	1.38075	0.239973
DEFB1	-0.0177521	0.0958985	0.756808
CCL8	-0.0397848	0.431316	0.511344
TMSB10	-0.0589548	0.78834	0.374603
LCN2	0.0677709	0.716066	0.397437
S100A9	0.0659787	0.989188	0.319941
S100A8	0.0408695	0.354287	0.551696
MMP12	0.0865321	1.17099	0.279199
SFTPD	0.101865	2.47994	0.115306
PTGDS	0.0684039	0.67982	0.409649
TMSB4X	-0.0147695	0.0654932	0.798015
ZC3HAV1	-0.0394721	0.386667	0.534057
TMSB15A	0.00417445	0.00369634	0.95152
S100B	0.0245052	0.109132	0.741134
S100A13	0.0424619	0.366813	0.544746
S100A6	0.0606959	0.682793	0.408627
S100A7	0.0651447	0.927254	0.335578
DEFB126	0.0577993	0.661371	0.416076
S100A10	-0.00725806	0.0114589	0.914752
S100A2	0.0600845	0.653127	0.418997
LCN12	0.0681486	0.875559	0.349421
S100A11	-0.0515529	0.586064	0.443945
S100A5	0.0490515	0.542069	0.461577
S100A3	0.0163836	0.0595652	0.807185
S100A1	0.0032824	0.00279486	0.957838
LMBR1L	-0.0035859	0.00244318	0.960578
COLEC12	0.0152001	0.0493141	0.824261
MAVS	0.0644407	1.06778	0.301447
S100A14	0.115063	3.04039	0.0812166
S100A16	0.0616717	0.774395	0.378861
ZC3HAV1L	0.0637751	0.90219	0.342195
IFNAR1	-0.00618921	0.00847121	0.926667
TINAGL1	-0.024309	0.135001	0.713302
IFNGR1	0.0448336	0.429293	0.512336
SLC22A17	0.00270279	0.00205474	0.963845
WFDC2	-0.0347951	0.23865	0.625183
IL6	-0.143935	5.68519	0.0171087
TGFB1	-0.0488115	0.630145	0.427302
MMP9	0.0619914	0.963861	0.326216
TLR4	-0.00349959	0.00309603	0.955627
A2M	-0.0968596	1.74832	0.186088
NFKB1	0.00710944	0.0102634	0.919306
APOBEC3G	0.0548299	0.846848	0.357445
FABP6	-0.0702612	1.17117	0.27916
NOD2	0.0188173	0.0811597	0.775732
RBP1	0.0912918	1.89911	0.168178
TLR2	-0.000456806	5.48776e-05	0.994089
SLC40A1	0.0667422	1.13962	0.285732
PLAU	0.0374513	0.311987	0.576463
IL1B	0.0355672	0.258147	0.611396
PAEP	0.0777992	1.09516	0.29533
OBP2A	0.0484956	0.421073	0.516402
PLTP	-0.183023	7.48158	0.00623332
MX1	-0.101538	2.61304	0.105988
DDX58	-0.022815	0.113886	0.735763
IRF3	-0.0838128	1.76532	0.183963
RBP4	-0.0209175	0.0750025	0.784188
NOX4	0.119956	3.02551	0.0819648
LTF	-0.0590317	0.598195	0.439268
RBP5	0.0497006	0.504639	0.477469
FABP5	-0.0843457	1.72451	0.189114
FABP3	-0.015033	0.0329495	0.85596
OASL	-0.0862887	2.03986	0.153223
CRABP2	-0.0626206	0.755287	0.384807
CRABP1	-0.0521548	0.539963	0.462448
RBP7	-0.0630414	0.880263	0.34813
DUOX1	0.0684775	0.887072	0.346272
OBP2B	0.0198555	0.0789218	0.778764
C8G	-0.0192121	0.079184	0.778406
APOD	-0.0692927	1.27789	0.258291
TNF	0.12995	3.07806	0.0793549
MAPK1	0.012424	0.0484182	0.825839
PML	0.0388571	0.328819	0.566355
AEN	-0.0428809	0.503271	0.478067
CYBB	-0.0705354	1.33522	0.247879
ISG20	-0.0357196	0.372374	0.541713
BCL3	0.10612	2.62323	0.10531
ISG20L2	-0.0654467	1.07771	0.299211
TLR3	0.0323919	0.237584	0.625957
TFRC	-0.00637887	0.00838469	0.927041
IFIH1	-0.00893864	0.0188062	0.890924
LRP1	-0.022677	0.125651	0.722985
TRIM5	0.0373649	0.33086	0.565153
IDO1	0.0692437	1.71839	0.1899
GDF15	-0.00618446	0.0106833	0.917677
NEDD4	0.0814147	1.40117	0.236528
STAT3	0.0304815	0.218424	0.640243
STAT1	-0.065103	1.11733	0.290495
SOCS3	0.085572	1.46891	0.225517
TNFSF10	0.028687	0.217108	0.641253
CCL20	0.102984	2.24099	0.134395
SOCS1	-0.06797	1.469	0.225504
RNASEL	-0.103304	1.4793	0.223884
IRF1	0.0626611	0.84054	0.359242
IL15	0.113579	2.72211	0.0989669
APOBEC3F	0.0297853	0.441063	0.50661
CD40	0.0512607	0.502142	0.47856
TLR7	-0.0767638	1.51848	0.21785
PPIA	0.0310743	0.229333	0.632019
ZYX	0.0418425	0.389807	0.532401
NLRX1	0.194581	7.42929	0.00641706
VEGFA	0.18496	8.18694	0.00421929
IKBKE	0.018058	0.0734288	0.786408
ISG15	-0.0318987	0.19253	0.66082
DHX58	-0.111178	2.97702	0.0844547
TNFAIP3	0.0482652	0.449312	0.502662
TFR2	0.103882	1.97226	0.160209
F2R	-0.0048584	0.00590353	0.938755
ELN	-0.0642454	0.659156	0.416858
LYZ	0.0385072	0.31537	0.574404
CCL5	0.0287875	0.218018	0.640554
CYLD	-0.0294328	0.212219	0.645034
CSRP1	0.0585054	0.820764	0.364957
MAPK14	0.00938633	0.0214532	0.883551
JUN	0.107557	2.61042	0.106163
ITGAV	0.0790533	1.4933	0.221705
IRF5	-0.031299	0.234985	0.627852
GNLY	0.0477327	0.610013	0.434783
CD81	0.111788	2.04787	0.15242
EIF2AK2	-0.0560818	0.671379	0.412571
APOM	0.0638047	1.15571	0.282356
CACYBP	0.00299164	0.00239865	0.960938
NOD1	-0.0453265	0.387387	0.533676
MAPK8	-0.00933054	0.0195394	0.888831
MAPK3	0.0753246	1.20257	0.27281
BST2	-0.0786802	1.92165	0.165675
BPHL	-0.0224951	0.114658	0.734903
PLA2G2A	0.00513174	0.0096226	0.921857
GRN	-0.111024	2.82253	0.0929496
PDGFRA	-0.00212589	0.00078473	0.977652
GNAI1	-0.0337912	0.270159	0.603225
WNT5A	-0.0798485	1.28876	0.256277
FURIN	0.0321419	0.217641	0.640843
ADAR	-0.0276763	0.144812	0.703543
TYK2	-0.0236544	0.153908	0.694828
TRAF3	0.0386195	0.233878	0.628663
TPT1	0.0967007	2.16651	0.141046
TPM2	0.0786258	1.04027	0.307758
NEO1	0.00809355	0.022647	0.880379
AHNAK	-0.00392992	0.00281511	0.957686
TLR1	0.0217561	0.106486	0.744181
TK2	0.0205258	0.0889009	0.765579
PRDX2	-0.0693816	1.21013	0.271306
MX2	-0.135725	3.70564	0.0542289
TCF7L2	0.0555583	0.720629	0.395938
F2RL1	0.0816584	1.30751	0.252845
MSR1	-0.0289067	0.204814	0.650863
NFKBIZ	0.0996162	1.8825	0.17005
LMBR1	0.0757733	1.27415	0.25899
SRC	-0.107161	2.01727	0.155518
ELAVL1	0.00573062	0.00922815	0.92347
ROBO3	-0.0171162	0.0459224	0.830317
SP1	-0.0283795	0.225263	0.635059
SOD1	-0.101426	2.44029	0.118255
PDF	0.0434197	0.468007	0.493905
DLL4	-0.00703649	0.0105061	0.91836
ECD	-0.117172	2.44563	0.117853
SLC11A1	-0.0231104	0.0752711	0.783811
TMEM173	0.130121	4.16135	0.0413563
SKIV2L	-0.0531175	0.588774	0.442894
DES	-0.0657656	1.24086	0.265306
DCK	-0.00135629	0.000575276	0.980865
DAXX	0.0334782	0.233116	0.629223
TNFRSF10A	0.21871	11.274	0.000786016
TNFRSF10B	0.128868	4.45668	0.034765
EED	0.0800911	1.35832	0.243829
CCL4	-0.00549907	0.00946732	0.922488
LIMS1	0.0103323	0.0305092	0.86134
APOBEC3H	-0.00887964	0.0252647	0.873709
TMPRSS6	0.0875778	1.40763	0.23545
SPINK5	0.000260608	1.50854e-05	0.996901
MARCO	0.00268021	0.00172432	0.966877
BECN1	0.022398	0.098044	0.75419
CSK	-0.0824305	1.82281	0.17698
KCNH2	-0.0335407	0.237461	0.626046
JUND	-0.0709728	0.875991	0.349302
JAK1	-0.0178209	0.0643727	0.799714
CLDN4	0.0794469	1.32123	0.250372
CCL28	0.0165235	0.09072	0.763264
IRF7	-0.0214385	0.0891674	0.765238
IREB2	-0.0526197	0.714409	0.397984
ILK	0.0825431	1.41924	0.233528
IL18	0.0721588	1.0706	0.30081
LTB4R	0.0429576	0.377859	0.538751
APOBEC3A	-0.13278	6.10081	0.013512
TRIM27	0.0499771	0.591333	0.441904
RELA	0.10275	2.05674	0.151534
IL7R	-0.0140655	0.0533191	0.817385
PTX3	0.0534104	0.446792	0.503863
IFNAR2	0.114415	2.7962	0.0944882
SYTL1	0.105849	2.45057	0.117482
APOBEC3C	-0.0101677	0.030272	0.861874
DDX17	0.036136	0.269054	0.603967
PTGS2	0.0284411	0.188048	0.664546
CD14	-0.0611536	0.808306	0.368622
MAP2K2	0.0286804	0.188291	0.664343
MAP2K1	-0.0622421	0.961982	0.326688
NDRG1	0.137217	3.92009	0.0477123
IRF9	0.0438241	0.446049	0.504217
TRIM22	-0.0230975	0.11769	0.731553
LANCL1	0.0599731	0.790166	0.37405
PPP4C	0.0296704	0.203783	0.651684
HMOX1	-0.0329545	0.221066	0.638229
HMGB1	-0.10961	2.19997	0.138013
ABCC4	0.0488724	0.629895	0.427394
HDAC1	-0.00254699	0.00125559	0.971733
PLSCR1	-0.0180329	0.071667	0.788925
TANK	0.0250848	0.121474	0.727441
PIK3CG	-0.0104847	0.027604	0.868043
ARRB1	0.0294302	0.182884	0.668907
RSAD2	-0.055471	0.713485	0.398289
TBK1	-0.0478078	0.545877	0.460007
PDGFRB	-0.0410334	0.407786	0.523096
PDCD1	0.0191341	0.0919054	0.761769
ARG2	-0.0180657	0.0836377	0.772427
AQP9	0.0146038	0.05107	0.821212
BIRC5	0.027481	0.202752	0.652508
ANXA6	-0.0585012	0.771953	0.379614
VIM	0.115434	3.09249	0.0786545
VCAM1	0.0136611	0.0377077	0.846031
PRDX1	-0.0334373	0.231014	0.630773
GBP2	0.0547348	0.747408	0.387298
SLC29A3	-0.066584	0.901455	0.342392
OAS1	-0.0569784	0.770808	0.379967
AGER	0.0403081	0.590097	0.442382
UNC93B1	0.102935	2.39688	0.121578
TNFSF4	0.0415652	0.347676	0.555431
ACTG1	0.110829	2.78083	0.0953986
ACO1	0.0371061	0.345696	0.55656
CCL19	-0.105845	2.15273	0.142316
CCL18	-0.0122617	0.0367317	0.848012
CCL4L2	-0.015291	0.0705683	0.790511
CCR7	-0.0860881	1.4416	0.229881
CCL2	0.0833592	1.58656	0.207818
CCL21	-0.00681968	0.0127618	0.910056
CCL7	-0.0230859	0.175604	0.675178
CCL3	-1.81304e-05	1.03471e-07	0.999743
CCL11	0.025266	0.125364	0.723288
CCR5	-0.055155	0.764478	0.381931
CCL25	-0.0329979	0.133166	0.715172
CCL3L3	-0.00598294	0.00997627	0.920439
CCL4L1	-0.015291	0.0705683	0.790511
CCL3L1	-0.00598294	0.00997627	0.920439
CCR1	-0.0809168	1.67224	0.195959
XCL2	0.0310651	0.214526	0.643243
CXCR4	0.016177	0.0650419	0.798698
CXCR6	0.0472497	0.655733	0.418071
PTK2B	0.113525	3.12175	0.0772537
CDH1	0.034511	0.247788	0.618637
LTBP1	0.0160856	0.0627049	0.802271
IL10	-0.0011746	0.00030637	0.986035
PPARG	-0.0343098	0.275129	0.599912
FGR	-0.0320355	0.141302	0.70699
MIF	0.110477	2.47123	0.115947
JAK2	0.00318212	0.00261553	0.959212
PTK2	0.0749321	1.26314	0.261058
CD86	-0.0634366	1.02199	0.312047
HCK	-0.0615051	0.944985	0.330999
VDR	0.138451	4.42703	0.0353741
OLR1	-0.0600954	1.10892	0.292317
TXK	0.0565973	0.804171	0.369849
RNASE2	-0.0250802	0.125471	0.723175
CD79A	-0.11152	2.30876	0.128647
CD79B	-0.125327	3.05769	0.0803558
LYN	0.0299085	0.210272	0.646554
SYK	0.183644	8.96017	0.0027593
BTK	-0.0518752	0.635822	0.425228
BLNK	-0.0864002	1.43508	0.230937
VAV3	-0.0162896	0.0670215	0.795724
VAV1	-0.00315373	0.00205914	0.963806
VAV2	0.0428793	0.394561	0.529912
RAC1	-0.010331	0.0257176	0.872592
RAC2	0.0110289	0.0255103	0.873102
RAC3	0.115184	2.83357	0.092313
PPP3CA	0.0655425	0.924494	0.336298
PPP3CB	-0.104215	2.53312	0.111479
PPP3CC	0.0400412	0.363348	0.546653
PPP3R1	-0.0467605	0.594822	0.440561
NFAT5	0.00705432	0.00956321	0.922098
NFATC1	0.110081	2.10278	0.147031
NFATC2	-0.0486898	0.682032	0.408888
NFATC3	0.0490251	0.523054	0.469542
NFATC4	0.0709011	1.13129	0.2875
HRAS	0.0483285	0.530516	0.46639
KRAS	-0.020317	0.0904147	0.763651
NRAS	-0.0475339	0.467153	0.4943
FOS	0.100227	1.79034	0.180885
CARD11	0.059732	0.780012	0.377138
BCL10	0.0523173	0.563042	0.453037
MALT1	0.0450415	0.471707	0.492203
CHUK	-0.12049	3.15241	0.0758149
IKBKB	0.109431	2.0245	0.154779
IKBKG	0.115923	2.33137	0.12679
NFKBIA	0.0715732	1.06665	0.301703
NFKBIB	-0.0508097	0.519304	0.471139
NFKBIE	0.0950195	2.27297	0.131648
PIK3R5	-0.00926922	0.0205087	0.886126
PIK3R1	-0.0509458	0.618837	0.43148
PIK3R2	-0.0908486	1.79514	0.180301
PIK3R3	0.0610319	0.921957	0.336962
PIK3CA	0.0465599	0.589204	0.442727
PIK3CB	-0.00244949	0.00132383	0.970976
PIK3CD	0.0261734	0.154386	0.694379
AKT3	0.0734684	0.891571	0.345052
AKT1	0.0495865	0.475923	0.490275
AKT2	-0.0225434	0.0938034	0.759397
GSK3B	-0.0245021	0.148234	0.700229
INPP5D	0.0211853	0.111449	0.738501
CD22	-0.0426645	0.508064	0.475978
CD72	-0.0515894	0.616563	0.432328
PTPN6	-0.0633427	0.932064	0.334327
LILRB3	-0.0263584	0.173397	0.67711
FCGR2B	-0.00156213	0.000457646	0.982932
RASGRP3	-0.0762233	1.41463	0.234289
PLCG2	-0.131601	3.72796	0.0535088
PRKCB	0.0227454	0.120575	0.728412
IFITM1	-0.013139	0.0414512	0.83867
C3	0.0966067	1.89784	0.168321
C5	0.212792	5.44287	0.0196483
CKLF	0.0371499	0.339147	0.560322
CX3CL1	0.107104	2.78748	0.0950036
CXCL17	0.0748194	0.939033	0.332527
EDN1	0.101733	2.0276	0.154464
EDN2	0.00124975	0.000273433	0.986807
SAA1	0.0553289	0.529809	0.466687
SAA2	0.0756792	1.08381	0.297847
SBDS	0.0586113	0.910512	0.339979
SEMA3A	0.0439086	0.54797	0.459149
SEMA3B	0.0741304	1.28902	0.256229
SEMA3C	-0.0487102	0.621687	0.430421
SEMA3E	-0.0388296	0.480082	0.488385
SEMA3F	0.0715385	1.01977	0.312575
SEMA3G	-0.0925735	2.15677	0.141942
SEMA4A	0.0404459	0.355285	0.551136
SEMA4B	0.043472	0.378645	0.53833
SEMA4C	-0.0306045	0.268019	0.604664
SEMA4D	0.112816	2.57142	0.10881
SEMA4F	-0.00695443	0.0103513	0.918962
SEMA4G	0.00312744	0.00400665	0.949529
SEMA5A	0.0350372	0.294216	0.587531
SEMA5B	0.0727128	1.30728	0.252887
SEMA6A	0.0345721	0.240054	0.624167
SEMA6B	-0.0389448	0.311556	0.576727
SEMA6C	0.00854926	0.0142433	0.905002
SEMA6D	0.0645037	0.867852	0.351551
SEMA7A	-0.0369859	0.37984	0.537689
SLIT2	0.0443732	0.459077	0.498055
TNC	0.0454704	0.393506	0.530462
TYMP	-0.0288897	0.24137	0.623218
C5AR1	-0.00180173	0.000839624	0.976884
CCRL2	-0.035578	0.352328	0.552798
CMKLR1	-0.0797828	1.46958	0.225412
CX3CR1	-0.032952	0.19791	0.656413
CXCR3	-0.0442754	0.45414	0.500375
EDNRA	-0.00760644	0.0142162	0.905092
EDNRB	0.0446958	0.751157	0.38611
FPR1	0.00390819	0.00317487	0.955066
PLAUR	0.0509516	0.638055	0.424416
PLXNA1	-0.0219604	0.0988787	0.753179
PLXNA2	0.019818	0.0755695	0.783394
PLXNA3	0.0259257	0.103479	0.747694
PLXNB1	0.125097	2.59989	0.106871
PLXNB2	0.11298	2.63339	0.104638
PLXNC1	0.000633958	9.9848e-05	0.992027
PLXND1	-0.033241	0.264744	0.60688
PTAFR	0.0402884	0.339706	0.559999
ROBO1	0.0305183	0.244353	0.62108
ADM	0.115445	2.97646	0.084484
ADM2	0.00171779	0.000650218	0.979657
AGT	-0.0542737	0.638287	0.424332
APLN	0.0538564	0.803738	0.369978
AREG	0.0597096	0.779547	0.37728
ARTN	0.123961	3.13871	0.0764543
BMP1	0.0351389	0.280064	0.596659
BMP4	0.0036135	0.00315345	0.955218
BMP6	0.0578303	0.572982	0.449076
BMP7	-0.0170521	0.0725442	0.787668
BMP8A	0.0674688	0.887628	0.346121
BMP8B	0.00157017	0.000842695	0.976841
BTC	0.0649888	0.968085	0.325158
CAT	0.134578	3.47971	0.0621254
CD320	0.00592432	0.00993077	0.92062
CLCF1	0.0169782	0.0528576	0.818163
CLEC11A	0.0474952	0.704402	0.401308
CMTM1	0.0957679	1.80601	0.178988
CMTM3	0.064385	0.966288	0.325608
CMTM4	0.0573629	0.848504	0.356976
CMTM6	0.0326784	0.243006	0.622043
CMTM7	0.0771471	1.26117	0.261429
CMTM8	0.0705705	0.888788	0.345806
CSF1	-0.00519272	0.00587695	0.938893
CSPG5	-0.0381696	0.405712	0.524154
CTF1	0.163865	5.24195	0.0220486
EBI3	-0.0734407	2.43908	0.118345
ESM1	0.124082	3.66337	0.055621
FAM3B	0.0899665	1.89471	0.168671
FAM3C	0.0625936	0.888787	0.345806
FGF12	0.102926	1.47977	0.223811
FGF18	0.0545708	0.546749	0.459649
FGF9	0.0111912	0.0224139	0.880991
FIGNL2	-0.015917	0.0644517	0.799593
FLT3LG	0.010101	0.0259647	0.871986
GAL	-0.0114889	0.0369107	0.847647
GDF11	-0.0855025	1.41195	0.234733
GMFB	0.0340964	0.252607	0.615246
GMFG	-0.128621	3.50918	0.0610296
GPI	0.0538165	0.54844	0.458956
HBEGF	0.0429878	0.324462	0.568938
HDGF	-0.0550436	0.757417	0.384138
IGF1	-0.00218788	0.00106588	0.973955
IGF2	-0.0325498	0.175948	0.674879
IL11	0.0976659	1.5346	0.215424
IL12A	0.0395354	0.368629	0.543752
IL16	-0.0257521	0.159727	0.689408
IL17D	0.0860098	1.56219	0.211345
IL1RN	-0.00235556	0.00144877	0.969638
IL23A	0.00701895	0.0150133	0.90248
IL32	0.0751427	1.546	0.213727
IL33	0.00437519	0.00468134	0.945451
IL34	0.024221	0.101044	0.750581
IL6ST	0.0678195	1.01535	0.313624
INHA	0.0544341	0.662866	0.41555
INHBA	-0.0775905	1.6523	0.198647
INHBB	0.0462226	0.427067	0.513432
INSL3	0.0146611	0.0558076	0.813249
JAG1	-0.0544192	0.744084	0.388356
JAG2	-0.0474121	0.500867	0.479119
KITLG	0.0589405	0.728036	0.393521
LIF	0.0258615	0.16801	0.681887
LRSAM1	0.00195923	0.000840419	0.976873
LTB	-0.0238007	0.139765	0.708515
LTBP2	0.0781947	1.46043	0.226862
LTBP3	0.0743441	1.13885	0.285895
LTBP4	0.039499	0.367845	0.544182
MDK	0.0145436	0.0660364	0.797198
NAMPT	0.0491379	0.621821	0.430371
NDP	-0.0482204	0.492012	0.483031
NENF	0.0432689	0.463368	0.496054
NGF	-0.0359169	0.289925	0.590269
NMB	-0.0358426	0.265227	0.606552
NRG2	0.123548	3.40694	0.0649228
NRG4	0.0604929	0.838623	0.359791
NRTN	0.0644684	0.778475	0.377608
NTF3	-0.0572838	1.00616	0.315825
NTF4	0.0627678	0.7916	0.373617
NTS	0.0542795	0.9133	0.33924
NUDT6	-0.0414501	0.412211	0.520849
OGN	0.12794	0.596422	0.439946
OSGIN1	-0.0245559	0.105615	0.745192
OSM	0.0470506	0.440324	0.506966
PDGFA	-0.00505973	0.00532255	0.941841
PDGFB	0.058938	0.782617	0.376342
PDGFC	0.0900042	1.80939	0.178581
PDGFD	0.0426183	0.325683	0.568212
PDGFRL	0.106648	2.72801	0.0986022
PGF	-0.0280352	0.215895	0.642186
PNOC	0.0628026	0.96844	0.325069
POMC	0.21414	6.7608	0.0093182
PSPN	0.124182	3.41648	0.0645486
PTN	0.130271	3.63939	0.0564275
RABEP1	-0.00698183	0.0142514	0.904975
RABEP2	0.0413698	0.343039	0.55808
RLN1	0.0756421	1.04587	0.306459
RLN2	0.0716408	0.993739	0.31883
SCG2	-0.0256024	0.164719	0.684849
SCGB3A1	0.00679329	0.00608479	0.937824
SCT	0.0348083	0.281933	0.595437
SECTM1	0.028414	0.172113	0.67824
SPP1	0.0904116	1.95128	0.162449
SST	0.0410093	0.399391	0.527404
STC1	0.0816312	1.71886	0.18984
STC2	0.0945611	2.33845	0.126215
TGFA	0.0892013	1.68239	0.194608
TGFB2	0.0154176	0.058745	0.808491
TGFB3	-0.0240933	0.12575	0.72288
TNFRSF11B	0.0715567	1.34303	0.2465
TNFSF12	0.0095522	0.0201207	0.8872
TNFSF13	0.138427	3.91621	0.0478226
TNFSF13B	-0.114866	3.06556	0.0799676
TNFSF14	0.0850636	2.04701	0.152506
TNFSF15	0.0271762	0.156008	0.692859
TNFSF8	0.00888501	0.0205217	0.88609
TNFSF9	0.0346918	0.291093	0.589521
TOR2A	-4.55453e-06	3.3537e-09	0.999954
TXLNA	0.0514689	0.616271	0.432436
UCN	0.102705	1.98877	0.158469
VEGFB	0.190941	7.11327	0.00765152
VEGFC	0.0242337	0.149241	0.699261
ACVR1B	0.0189908	0.0774505	0.780783
ACVR2A	0.0838619	1.51903	0.217767
ACVR2B	0.0237658	0.149069	0.699427
ACVRL1	-0.0326143	0.233966	0.628598
ADCYAP1R1	0.0536798	0.523201	0.469479
ADIPOR1	0.0379527	0.359914	0.548554
ADIPOR2	-0.0536891	0.839421	0.359562
ANGPTL1	-0.0911296	3.31203	0.0687746
ANGPTL2	-0.0223835	0.0986658	0.753437
ANGPTL4	0.0540764	0.731992	0.392238
APLNR	-0.0700035	1.37915	0.240246
AR	0.00036836	3.54756e-05	0.995248
AVPR1A	-0.139792	3.98549	0.0458937
AVPR2	0.0335241	0.21294	0.644473
BMPR1A	-0.0107134	0.0274699	0.868361
BMPR1B	0.0354779	0.295245	0.586879
BMPR2	0.0602625	0.867308	0.351702
BRD8	0.0823557	1.42627	0.232374
C3AR1	-0.0456154	0.471246	0.492415
CALCRL	0.0797819	1.05497	0.304365
CNTFR	-0.0658872	0.861957	0.353192
CRIM1	0.12495	2.94092	0.0863614
CRLF1	0.0621195	0.685824	0.407588
CRLF3	0.0400965	0.358508	0.549336
CSF1R	-0.0333587	0.231539	0.630385
CSF2RA	-0.0102728	0.0217613	0.882724
CSF2RB	-0.0407809	0.485235	0.48606
CSF3R	-0.0702273	0.765931	0.381479
EGFR	0.0699964	0.994134	0.318734
ENG	-0.101917	2.03354	0.153862
EPOR	0.0657908	0.833876	0.361154
ESR1	-0.0327135	0.199052	0.655487
ESRRA	0.107323	2.8883	0.089225
FGFR1	0.0126157	0.0407212	0.840077
FGFR2	-0.0570264	0.490168	0.483853
FGFR3	0.0523864	0.373316	0.541202
FGFR4	0.0549853	0.643713	0.422369
FGFRL1	0.0877426	2.26319	0.132481
FLT1	-0.0423332	0.45751	0.49879
FLT4	0.0362176	0.240146	0.6241
HTR3A	0.0500162	0.804616	0.369717
IFNGR2	0.0191603	0.0654121	0.798138
IGF1R	0.0777039	1.22237	0.268896
IGF2R	-0.00178854	0.000751167	0.978135
IL10RA	-0.0475398	0.566765	0.451547
IL10RB	0.0689115	1.00127	0.317003
IL11RA	0.0262247	0.19729	0.656917
IL12RB1	-0.0160469	0.052728	0.818383
IL13RA1	0.133463	4.22762	0.0397712
IL15RA	0.02619	0.145628	0.702749
IL17RA	0.0476063	0.465089	0.495255
IL17RB	0.0288095	0.235963	0.627137
IL17RC	0.170477	6.5906	0.0102518
IL17RD	0.0575625	0.800768	0.370864
IL17RE	0.152785	4.11283	0.0425592
IL18R1	-0.00139779	0.000349981	0.985074
IL1R1	0.00269359	0.00186192	0.965582
IL1R2	0.0526447	0.71066	0.399225
IL1RAP	0.076926	1.36914	0.24196
IL1RL2	0.0962404	1.77483	0.182785
IL20RA	0.109371	2.41637	0.120073
IL20RB	0.0608375	0.854178	0.355373
IL22RA1	0.13804	2.4022	0.121165
IL27RA	0.0440229	0.331992	0.564489
IL2RA	-0.0194472	0.0826857	0.77369
IL2RB	0.0271395	0.19304	0.660398
IL2RG	-0.0615132	0.917207	0.338209
IL3RA	0.0961467	2.26659	0.132191
IL4R	0.0137733	0.0401081	0.841269
IL6R	0.0856193	1.5838	0.208215
INSR	0.0562134	0.791535	0.373636
KDR	0.000415396	4.23578e-05	0.994807
LEPR	0.103672	1.42811	0.232073
LGR4	-0.0167787	0.0690086	0.792786
LGR5	-0.0264142	0.116931	0.732387
LGR6	0.143696	4.55836	0.0327585
LIFR	0.0365712	0.274282	0.600474
LTBR	0.00421216	0.00308576	0.955701
MC1R	-0.0397597	0.311297	0.576885
MET	0.0967052	1.67271	0.195896
NGFR	0.0346957	0.231323	0.630545
NPR1	0.0180023	0.0510396	0.821264
NPR3	-0.0104496	0.0148354	0.903057
NR1D1	0.101623	2.00456	0.156827
NR1D2	0.0497665	0.501692	0.478758
NR1H2	-0.0838179	1.46794	0.225672
NR1H3	0.0600572	0.884538	0.346962
NR2C1	-0.0106484	0.0228749	0.879783
NR2C2	0.087031	1.58337	0.208276
NR2F1	0.101774	1.78524	0.181507
NR2F2	0.0296161	0.158008	0.690998
NR2F6	-0.0520409	0.657269	0.417526
NR3C1	0.0595522	0.88111	0.347898
NR3C2	-0.0187873	0.0705716	0.790506
NR4A1	0.0461561	0.477831	0.489407
NR4A2	0.045792	0.59889	0.439002
NR5A1	0.0233095	0.148093	0.700364
NR6A1	-0.0126373	0.020937	0.884951
NRP1	0.00442582	0.00454677	0.94624
NRP2	0.0220166	0.112998	0.736757
OGFR	-0.00436965	0.00472569	0.945194
OPRL1	-0.109994	2.38445	0.122548
OSMR	0.141881	4.0749	0.0435247
OXTR	-0.0967436	1.45083	0.228395
PGRMC2	0.0180372	0.0662445	0.796885
PPARA	0.0939783	2.14327	0.143197
PPARD	0.0193144	0.0843136	0.771535
PTGER1	-0.0652265	0.654315	0.418574
PTGER2	0.123084	2.56872	0.108996
PTGER3	0.0498747	0.272726	0.601509
PTGER4	-0.00456972	0.00553434	0.940698
PTH2R	-0.0156443	0.0496659	0.823646
RARA	0.0469992	0.448033	0.503271
RARB	0.0912109	1.85708	0.172963
RARG	-0.0540056	0.560127	0.454209
RORA	0.0812807	1.42217	0.233046
RORC	0.0978171	2.24269	0.134248
RXRA	0.0175022	0.0714573	0.789227
RXRB	0.0846064	1.5559	0.212267
S1PR1	-0.12267	3.92578	0.0475511
S1PR2	-0.0892829	2.23132	0.135238
SDC1	0.00975151	0.0219314	0.88227
SDC2	0.0106864	0.0276321	0.867977
SDC3	0.04857	0.492927	0.482625
SDC4	0.0180996	0.0513526	0.820726
SORT1	-0.0146783	0.0473493	0.827742
TEK	-0.0505829	0.528796	0.467114
TGFBR1	0.0218276	0.12453	0.724172
TGFBR2	0.0133012	0.0426056	0.83647
TGFBR3	-0.0302353	0.211688	0.645448
THRA	0.133487	3.50493	0.0611865
THRB	0.0584914	0.815899	0.366382
TIE1	-0.0975051	3.15561	0.0756666
TNFRSF10C	0.127857	3.61398	0.0572957
TNFRSF10D	0.100333	2.43344	0.118772
TNFRSF11A	-0.133664	1.82614	0.176585
TNFRSF12A	0.0889857	1.88838	0.169384
TNFRSF13C	-0.122072	2.76222	0.0965139
TNFRSF14	0.0637952	0.712457	0.398629
TNFRSF18	0.0458338	0.634639	0.425659
TNFRSF19	0.0622912	0.88731	0.346207
TNFRSF1A	0.0177072	0.0706495	0.790394
TNFRSF1B	-0.0083686	0.0192202	0.889737
TNFRSF21	0.0747251	1.3525	0.244842
TNFRSF25	0.0373799	0.275677	0.599549
TNFRSF4	0.0106413	0.026843	0.869859
TNFRSF8	-0.0185911	0.0562712	0.81249
TUBB3	0.0348436	0.250858	0.616472
VIPR1	0.118684	2.70314	0.100151
PTPN11	-0.0754241	1.44836	0.228792
ICAM2	-0.0570598	0.877365	0.348924
ITGAL	-0.0561616	0.780655	0.376941
ITGB2	0.0152313	0.0526375	0.818536
PAK1	0.0939772	2.57343	0.108672
TYROBP	-0.105757	2.77932	0.0954886
LCK	0.0246192	0.148037	0.700418
FCGR3A	-0.0476329	0.570413	0.450095
CD247	-0.0157023	0.073807	0.785872
LCP2	-0.0529404	0.715548	0.397608
PLCG1	-0.0319992	0.242111	0.622685
SH3BP2	0.0425259	0.380823	0.537163
FYN	-0.00925525	0.0189925	0.890388
SHC2	0.150478	4.01204	0.0451764
SHC1	-0.0595224	1.18143	0.277065
GRB2	-0.0295752	0.205656	0.650194
SOS1	-0.0413361	0.386364	0.534217
SOS2	0.0235108	0.0984435	0.753706
ARAF	0.061184	1.03843	0.308187
BRAF	0.0339324	0.270449	0.603031
RAF1	0.0706715	1.24669	0.264186
HCST	-0.087376	1.76468	0.184041
CD48	-0.0785951	1.35681	0.24409
PRKCA	0.122236	2.71333	0.0995132
FAS	-0.00211266	0.00089226	0.97617
GZMB	0.0166986	0.0866336	0.768501
PRF1	0.00734332	0.0156458	0.900458
CASP3	-0.0357273	0.322622	0.570036
BID	0.000278098	1.94817e-05	0.996478
CD3D	-0.0594893	0.797506	0.37184
CD3E	-0.0266956	0.163332	0.686107
CD3G	-0.0209256	0.103662	0.747479
PTPRC	-0.0732668	1.35883	0.243741
TEC	0.0584241	0.847851	0.357161
NCK1	0.0670891	1.0624	0.302669
NCK2	0.00878743	0.0159393	0.899533
PAK2	0.0320562	0.288893	0.590931
PAK4	0.000986645	0.000174833	0.98945
RHOA	0.0768699	1.21224	0.270889
CDC42	-0.0605869	0.766454	0.381316
MAP3K8	0.0177866	0.0739176	0.785716
MAP3K14	0.0767361	1.2638	0.260933
CBLC	0.0187556	0.0846261	0.771123
CBL	0.115637	2.884	0.0894637
CBLB	0.104352	2.70298	0.100161
CDK4	0.084562	1.68567	0.194172
RASGRP1	-0.0348574	0.217446	0.640993
PDK1	0.079765	1.23127	0.26716
PRKCQ	-0.00903061	0.0154769	0.900994
